# Supplementary material for: Faculty Development Workshop for Endoscopic Teaching Techniques
Source: MedEdPORTAL. 2020 Sep 23;16:10960. doi: 10.15766/mep_2374-8265.10960 (PMC7511062; doi:10.15766/mep_2374-8265.10960)
Supplement: Supplementary file 1 — Video 1.mp4Video 2.mp4Video 3.mp4Facilitator Guide.docxWorkshop Slides.pptxPre- and Postworkshop Survey.docx [file mep_2374-8265.10960-s001.zip]

Archive with 7 entries (7 files):
- A. Video 1.mp4
- B. Video 2.mp4
- C. Video 3.mp4
- D. Facilitator Guide.docx
- E. Workshop Slides.pptx
- F. Pre- and Postworkshop Survey.docx
- _Educational_Summary_Report_10960.pdf
